# Supplementary material for: Combining Detailed Fetal Anatomy Scanning in the NT Window Versus Early Second Trimester Scanning at 14–16 Weeks: A Non‐Inferiority Study
Source: J Ultrasound Med. 2025 Aug 26;45(1):105–13. doi: 10.1002/jum.70036 (PMC12669442; doi:10.1002/jum.70036)
Supplement: Supplementary file 2 — Supplemental Data 1. Supplement to Figure 2, Encephalocele: online supplemental Video 2: Encephalocele diagnosed during the early detailed scan at 13 + 3. [file JUM-45-105-s002.zip]

Archive with 8 entries (8 files):
- suppl vid 3c MMC (1).mp4
- suppl vid 4a Ebstein anomaly trimmed.mp4
- suppl vid 4b Ebstein anomaly trimmed.mp4
- suppl vid fig 2 encephalocele (1).mp4
- suppl vid fig 5a omphalocele (1).mp4
- suppl vid fig 5b omphalocele surface render (1).mp4
- suppl vid fig 5c truncus slowflow heart (1).mp4
- suppl vid 3b MMC (1).mp4
